# Supplementary material for: Prevalence and risk factors associated with Taenia solium cysticercosis in pigs in Oyam district, Uganda
Source: PLoS Negl Trop Dis. 2025 Dec 2;19(12):e0013776. doi: 10.1371/journal.pntd.0013776 (PMC12688152; doi:10.1371/journal.pntd.0013776)
Supplement: S1 Data — (XLSX) [file pntd.0013776.s001.xlsx]

## Sheet: S1 data
age	sex	breed	grazing	tongue	elisa	location1	location2	hygiene	latrine	consumption	knwoledge	anthelmintic_use
Above 12 months	Female	Local	Free range	Cyst absent	Cyst absent	Oyam North	Aleka	Poor	Latrine available	Eats pork	Has good knowledge	Yes
Above 12 months	Female	Local	Free range	Cyst absent	Cyst absent	Oyam North	Aleka	Good	Latrine available	Eats pork	Has good knowledge	Yes
3-7 months	Female	Local	Free range	Cyst absent	Cyst absent	Oyam North	Aleka	Poor	Latrine missing	Eats pork	Has good knowledge	Yes
3-7 months	Female	Local	Semi-intensive	Cyst absent	Cyst present	Oyam North	Aleka	Good	Latrine available	Eats pork	Has good knowledge	Yes
8-12 months	Female	Local	Tethering	Cyst absent	Cyst absent	Oyam North	Aleka	Poor	Latrine available	Eats pork	Has good knowledge	Yes
8-12 months	Female	Local	Tethering	Cyst absent	Cyst absent	Oyam North	Aleka	Poor	Latrine available	Eats pork	Has good knowledge	Yes
3-7 months	Female	Local	Semi-intensive	Cyst absent	Cyst present	Oyam North	Aleka	Good	Latrine available	Eats pork	Has good knowledge	Yes
8-12 months	Female	Local	Tethering	Cyst absent	Cyst absent	Oyam North	Aleka	Poor	Latrine available	Eats pork	Has good knowledge	Yes
8-12 months	Female	Local	Tethering	Cyst absent	Cyst absent	Oyam North	Aleka	Poor	Latrine available	Eats pork	Has good knowledge	Yes
8-12 months	Female	Local	Semi-intensive	Cyst present	Cyst present	Oyam North	Aleka	Good	Latrine missing	Does not eat pork	Has poor knowledge	No
3-7 months	Female	Local	Semi-intensive	Cyst absent	Cyst present	Oyam North	Aleka	Good	Latrine available	Eats pork	Has good knowledge	Yes
8-12 months	Female	Local	Tethering	Cyst absent	Cyst absent	Oyam North	Aleka	Good	Latrine missing	Does not eat pork	Has poor knowledge	No
8-12 months	Female	Local	Tethering	Cyst absent	Cyst absent	Oyam North	Aleka	Good	Latrine missing	Does not eat pork	Has poor knowledge	No
3-7 months	Male	Exotic	Semi-intensive	Cyst present	Cyst absent	Oyam North	Aleka	Good	Latrine missing	Eats pork	Has good knowledge	No
8-12 months	Female	Local	Tethering	Cyst absent	Cyst absent	Oyam North	Aleka	Poor	Latrine available	Eats pork	Has good knowledge	Yes
3-7 months	Female	Local	Semi-intensive	Cyst absent	Cyst present	Oyam North	Aleka	Good	Latrine available	Eats pork	Has good knowledge	No
8-12 months	Female	Local	Tethering	Cyst absent	Cyst absent	Oyam North	Aleka	Poor	Latrine available	Eats pork	Has good knowledge	Yes
8-12 months	Female	Local	Tethering	Cyst absent	Cyst absent	Oyam North	Aleka	Poor	Latrine available	Eats pork	Has good knowledge	Yes
8-12 months	Female	Local	Tethering	Cyst absent	Cyst absent	Oyam North	Aleka	Poor	Latrine available	Eats pork	Has good knowledge	Yes
8-12 months	Female	Local	Tethering	Cyst absent	Cyst absent	Oyam North	Aleka	Poor	Latrine available	Eats pork	Has good knowledge	Yes
3-7 months	Female	Local	Semi-intensive	Cyst absent	Cyst present	Oyam North	Aleka	Good	Latrine available	Eats pork	Has good knowledge	Yes
8-12 months	Female	Local	Tethering	Cyst absent	Cyst absent	Oyam North	Aleka	Good	Latrine missing	Does not eat pork	Has poor knowledge	No
8-12 months	Female	Local	Tethering	Cyst absent	Cyst absent	Oyam North	Aleka	Poor	Latrine available	Eats pork	Has good knowledge	No
8-12 months	Female	Local	Tethering	Cyst absent	Cyst absent	Oyam North	Aleka	Good	Latrine missing	Does not eat pork	Has poor knowledge	No
Above 12 months	Male	Exotic	Semi-intensive	Cyst absent	Cyst absent	Oyam North	Aleka	Poor	Latrine available	Eats pork	Has good knowledge	Yes
3-7 months	Male	Exotic	Semi-intensive	Cyst present	Cyst present	Oyam North	Aleka	Good	Latrine missing	Does not eat pork	Has poor knowledge	No
8-12 months	Female	Local	Tethering	Cyst absent	Cyst absent	Oyam North	Aleka	Good	Latrine missing	Does not eat pork	Has poor knowledge	No
8-12 months	Female	Local	Tethering	Cyst absent	Cyst absent	Oyam North	Aleka	Good	Latrine missing	Does not eat pork	Has poor knowledge	No
3-7 months	Male	Exotic	Semi-intensive	Cyst present	Cyst present	Oyam North	Aleka	Good	Latrine available	Eats pork	Has good knowledge	Yes
3-7 months	Male	Exotic	Semi-intensive	Cyst present	Cyst present	Oyam North	Aleka	Good	Latrine missing	Does not eat pork	Has poor knowledge	No
Above 12 months	Female	Local	Tethering	Cyst absent	Cyst absent	Oyam North	Aleka	Good	Latrine available	Eats pork	Has good knowledge	Yes
Above 12 months	Female	Local	Tethering	Cyst absent	Cyst absent	Oyam North	Aleka	Good	Latrine missing	Does not eat pork	Has poor knowledge	No
Above 12 months	Female	Local	Tethering	Cyst absent	Cyst absent	Oyam North	Aleka	Poor	Latrine available	Eats pork	Has good knowledge	Yes
Above 12 months	Female	Local	Tethering	Cyst absent	Cyst absent	Oyam North	Aleka	Poor	Latrine available	Eats pork	Has good knowledge	Yes
8-12 months	Female	Local	Tethering	Cyst absent	Cyst absent	Oyam North	Aleka	Poor	Latrine available	Eats pork	Has good knowledge	Yes
8-12 months	Female	Local	Tethering	Cyst absent	Cyst absent	Oyam North	Aleka	Poor	Latrine available	Eats pork	Has good knowledge	Yes
3-7 months	Female	Local	Free range	Cyst absent	Cyst absent	Oyam North	Aleka	Poor	Latrine missing	Eats pork	Has good knowledge	Yes
3-7 months	Female	Local	Free range	Cyst absent	Cyst absent	Oyam North	Aleka	Poor	Latrine available	Eats pork	Has good knowledge	Yes
3-7 months	Female	Local	Free range	Cyst absent	Cyst absent	Oyam North	Aleka	Good	Latrine missing	Does not eat pork	Has poor knowledge	No
3-7 months	Female	Local	Free range	Cyst absent	Cyst absent	Oyam North	Aleka	Poor	Latrine available	Eats pork	Has good knowledge	Yes
3-7 months	Male	Exotic	Free range	Cyst absent	Cyst absent	Oyam North	Aleka	Good	Latrine missing	Does not eat pork	Has poor knowledge	Yes
8-12 months	Female	Local	Tethering	Cyst absent	Cyst absent	Oyam North	Aleka	Poor	Latrine available	Eats pork	Has good knowledge	Yes
8-12 months	Female	Local	Tethering	Cyst absent	Cyst absent	Oyam North	Aleka	Poor	Latrine available	Eats pork	Has good knowledge	Yes
8-12 months	Female	Local	Tethering	Cyst absent	Cyst absent	Oyam North	Aleka	Poor	Latrine available	Eats pork	Has good knowledge	Yes
8-12 months	Female	Local	Tethering	Cyst absent	Cyst absent	Oyam North	Aleka	Poor	Latrine available	Eats pork	Has good knowledge	Yes
3-7 months	Male	Exotic	Free range	Cyst absent	Cyst absent	Oyam North	Aleka	Poor	Latrine available	Eats pork	Has good knowledge	Yes
3-7 months	Male	Exotic	Free range	Cyst absent	Cyst absent	Oyam North	Aleka	Poor	Latrine available	Eats pork	Has good knowledge	Yes
3-7 months	Male	Local	Free range	Cyst absent	Cyst absent	Oyam North	Aleka	Good	Latrine missing	Does not eat pork	Has poor knowledge	No
3-7 months	Male	Exotic	Free range	Cyst absent	Cyst absent	Oyam North	Aleka	Poor	Latrine available	Eats pork	Has good knowledge	Yes
3-7 months	Male	Local	Free range	Cyst absent	Cyst absent	Oyam North	Aleka	Good	Latrine missing	Does not eat pork	Has poor knowledge	No
Above 12 months	Male	Exotic	Semi-intensive	Cyst absent	Cyst absent	Oyam North	Aleka	Poor	Latrine available	Eats pork	Has good knowledge	Yes
8-12 months	Female	Local	Tethering	Cyst absent	Cyst absent	Oyam North	Aleka	Good	Latrine missing	Does not eat pork	Has poor knowledge	No
8-12 months	Female	Local	Tethering	Cyst absent	Cyst absent	Oyam North	Aleka	Good	Latrine missing	Does not eat pork	Has poor knowledge	No
8-12 months	Female	Local	Tethering	Cyst absent	Cyst absent	Oyam North	Aleka	Good	Latrine missing	Does not eat pork	Has poor knowledge	No
8-12 months	Female	Local	Tethering	Cyst absent	Cyst absent	Oyam North	Aleka	Good	Latrine missing	Does not eat pork	Has poor knowledge	No
Above 12 months	Male	Exotic	Semi-intensive	Cyst absent	Cyst absent	Oyam North	Aleka	Poor	Latrine available	Eats pork	Has good knowledge	No
3-7 months	Male	Local	Semi-intensive	Cyst present	Cyst present	Oyam North	Aleka	Good	Latrine missing	Does not eat pork	Has poor knowledge	No
3-7 months	Male	Local	Semi-intensive	Cyst present	Cyst present	Oyam North	Aleka	Good	Latrine available	Eats pork	Has good knowledge	Yes
Above 12 months	Male	Exotic	Semi-intensive	Cyst absent	Cyst absent	Oyam North	Aleka	Good	Latrine missing	Does not eat pork	Has poor knowledge	No
Above 12 months	Male	Exotic	Semi-intensive	Cyst absent	Cyst absent	Oyam North	Aleka	Poor	Latrine available	Eats pork	Has good knowledge	No
Above 12 months	Male	Local	Semi-intensive	Cyst absent	Cyst absent	Oyam North	Aleka	Poor	Latrine available	Eats pork	Has good knowledge	No
Above 12 months	Male	Local	Semi-intensive	Cyst absent	Cyst absent	Oyam North	Aleka	Poor	Latrine available	Eats pork	Has good knowledge	No
Above 12 months	Male	Local	Semi-intensive	Cyst absent	Cyst absent	Oyam North	Aleka	Poor	Latrine available	Eats pork	Has good knowledge	No
Above 12 months	Male	Local	Semi-intensive	Cyst absent	Cyst absent	Oyam North	Aleka	Poor	Latrine available	Eats pork	Has good knowledge	No
Above 12 months	Male	Local	Semi-intensive	Cyst absent	Cyst absent	Oyam North	Aleka	Good	Latrine missing	Does not eat pork	Has poor knowledge	Yes
Above 12 months	Male	Exotic	Semi-intensive	Cyst absent	Cyst absent	Oyam North	Aleka	Poor	Latrine available	Eats pork	Has good knowledge	Yes
8-12 months	Female	Local	Tethering	Cyst absent	Cyst absent	Oyam North	Aleka	Good	Latrine missing	Does not eat pork	Has poor knowledge	No
8-12 months	Female	Local	Tethering	Cyst absent	Cyst absent	Oyam North	Aleka	Poor	Latrine available	Eats pork	Has good knowledge	No
8-12 months	Female	Local	Tethering	Cyst absent	Cyst absent	Oyam North	Aleka	Good	Latrine missing	Does not eat pork	Has poor knowledge	No
8-12 months	Female	Local	Tethering	Cyst absent	Cyst absent	Oyam North	Aleka	Good	Latrine missing	Does not eat pork	Has poor knowledge	No
8-12 months	Female	Local	Tethering	Cyst absent	Cyst absent	Oyam North	Aleka	Good	Latrine missing	Does not eat pork	Has poor knowledge	No
8-12 months	Female	Local	Tethering	Cyst absent	Cyst absent	Oyam North	Aleka	Good	Latrine missing	Does not eat pork	Has poor knowledge	No
3-7 months	Male	Exotic	Free range	Cyst absent	Cyst absent	Oyam North	Aleka	Poor	Latrine available	Eats pork	Has good knowledge	No
3-7 months	Male	Local	Free range	Cyst absent	Cyst absent	Oyam North	Aleka	Good	Latrine missing	Does not eat pork	Has poor knowledge	No
3-7 months	Male	Exotic	Free range	Cyst absent	Cyst absent	Oyam North	Aleka	Poor	Latrine available	Eats pork	Has good knowledge	Yes
3-7 months	Male	Exotic	Free range	Cyst absent	Cyst absent	Oyam North	Aleka	Good	Latrine missing	Does not eat pork	Has poor knowledge	Yes
3-7 months	Male	Local	Free range	Cyst absent	Cyst absent	Oyam North	Aleka	Poor	Latrine available	Eats pork	Has good knowledge	Yes
3-7 months	Male	Local	Free range	Cyst present	Cyst present	Oyam North	Aleka	Good	Latrine available	Eats pork	Has good knowledge	Yes
3-7 months	Male	Exotic	Tethering	Cyst present	Cyst present	Oyam North	Aleka	Good	Latrine available	Eats pork	Has good knowledge	Yes
3-7 months	Male	Local	Tethering	Cyst present	Cyst present	Oyam North	Aleka	Good	Latrine available	Eats pork	Has good knowledge	Yes
3-7 months	Male	Local	Free range	Cyst absent	Cyst absent	Oyam North	Aleka	Good	Latrine missing	Does not eat pork	Has poor knowledge	No
3-7 months	Male	Local	Semi-intensive	Cyst present	Cyst present	Oyam North	Aleka	Good	Latrine available	Eats pork	Has good knowledge	Yes
3-7 months	Male	Exotic	Semi-intensive	Cyst absent	Cyst absent	Oyam North	Aleka	Good	Latrine missing	Does not eat pork	Has poor knowledge	No
3-7 months	Male	Local	Semi-intensive	Cyst present	Cyst present	Oyam North	Aleka	Good	Latrine available	Eats pork	Has good knowledge	Yes
3-7 months	Male	Exotic	Semi-intensive	Cyst absent	Cyst absent	Oyam North	Aleka	Poor	Latrine available	Eats pork	Has good knowledge	Yes
8-12 months	Male	Local	Semi-intensive	Cyst absent	Cyst absent	Oyam North	Aleka	Poor	Latrine available	Eats pork	Has good knowledge	Yes
8-12 months	Male	Exotic	Semi-intensive	Cyst absent	Cyst absent	Oyam North	Aleka	Poor	Latrine available	Eats pork	Has good knowledge	Yes
3-7 months	Male	Exotic	Semi-intensive	Cyst absent	Cyst present	Oyam North	Aleka	Good	Latrine missing	Does not eat pork	Has poor knowledge	No
Above 12 months	Male	Local	Semi-intensive	Cyst absent	Cyst absent	Oyam North	Aleka	Poor	Latrine available	Eats pork	Has good knowledge	Yes
3-7 months	Male	Exotic	Semi-intensive	Cyst present	Cyst present	Oyam North	Aleka	Good	Latrine missing	Does not eat pork	Has poor knowledge	No
8-12 months	Male	Local	Semi-intensive	Cyst absent	Cyst present	Oyam North	Aleka	Good	Latrine available	Eats pork	Has good knowledge	Yes
Above 12 months	Male	Local	Semi-intensive	Cyst absent	Cyst absent	Oyam North	Aleka	Good	Latrine missing	Does not eat pork	Has poor knowledge	No
Above 12 months	Male	Exotic	Semi-intensive	Cyst absent	Cyst absent	Oyam North	Aleka	Poor	Latrine available	Eats pork	Has good knowledge	Yes
Above 12 months	Male	Local	Semi-intensive	Cyst absent	Cyst absent	Oyam North	Aleka	Poor	Latrine available	Eats pork	Has good knowledge	Yes
3-7 months	Male	Exotic	Semi-intensive	Cyst present	Cyst present	Oyam North	Aleka	Poor	Latrine available	Eats pork	Has good knowledge	Yes
3-7 months	Male	Local	Semi-intensive	Cyst absent	Cyst absent	Oyam North	Aleka	Poor	Latrine available	Eats pork	Has good knowledge	Yes
3-7 months	Male	Exotic	Semi-intensive	Cyst absent	Cyst absent	Oyam North	Aleka	Poor	Latrine available	Eats pork	Has good knowledge	Yes
8-12 months	Male	Local	Tethering	Cyst absent	Cyst absent	Oyam North	Aleka	Good	Latrine missing	Does not eat pork	Has poor knowledge	No
3-7 months	Female	Local	Tethering	Cyst present	Cyst present	Oyam North	Aleka	Poor	Latrine available	Eats pork	Has good knowledge	Yes
8-12 months	Female	Local	Tethering	Cyst absent	Cyst absent	Oyam North	Aleka	Good	Latrine missing	Does not eat pork	Has poor knowledge	No
8-12 months	Female	Local	Tethering	Cyst absent	Cyst absent	Oyam North	Abok	Poor	Latrine available	Eats pork	Has good knowledge	No
8-12 months	Female	Local	Tethering	Cyst absent	Cyst absent	Oyam North	Abok	Good	Latrine missing	Does not eat pork	Has poor knowledge	No
8-12 months	Female	Local	Tethering	Cyst absent	Cyst absent	Oyam North	Abok	Poor	Latrine available	Eats pork	Has good knowledge	Yes
8-12 months	Female	Local	Tethering	Cyst absent	Cyst absent	Oyam North	Abok	Poor	Latrine available	Eats pork	Has good knowledge	Yes
8-12 months	Female	Local	Tethering	Cyst absent	Cyst absent	Oyam North	Abok	Poor	Latrine available	Eats pork	Has good knowledge	Yes
8-12 months	Female	Local	Tethering	Cyst absent	Cyst absent	Oyam North	Abok	Poor	Latrine available	Eats pork	Has good knowledge	Yes
8-12 months	Female	Local	Tethering	Cyst absent	Cyst absent	Oyam North	Abok	Poor	Latrine available	Eats pork	Has good knowledge	Yes
3-7 months	Female	Local	Tethering	Cyst present	Cyst present	Oyam North	Abok	Good	Latrine available	Eats pork	Has good knowledge	Yes
8-12 months	Female	Local	Tethering	Cyst absent	Cyst absent	Oyam North	Abok	Poor	Latrine available	Eats pork	Has good knowledge	Yes
3-7 months	Female	Local	Semi-intensive	Cyst present	Cyst present	Oyam North	Abok	Good	Latrine available	Eats pork	Has good knowledge	Yes
8-12 months	Female	Local	Tethering	Cyst absent	Cyst absent	Oyam North	Abok	Good	Latrine missing	Does not eat pork	Has poor knowledge	No
3-7 months	Female	Local	Semi-intensive	Cyst present	Cyst present	Oyam North	Abok	Poor	Latrine available	Eats pork	Has good knowledge	No
8-12 months	Female	Local	Tethering	Cyst absent	Cyst absent	Oyam North	Abok	Good	Latrine missing	Does not eat pork	Has poor knowledge	No
8-12 months	Female	Local	Tethering	Cyst absent	Cyst absent	Oyam North	Abok	Poor	Latrine available	Eats pork	Has good knowledge	No
8-12 months	Female	Local	Tethering	Cyst absent	Cyst absent	Oyam North	Abok	Good	Latrine missing	Does not eat pork	Has poor knowledge	No
8-12 months	Female	Local	Tethering	Cyst absent	Cyst absent	Oyam North	Abok	Poor	Latrine available	Eats pork	Has good knowledge	No
8-12 months	Female	Local	Tethering	Cyst absent	Cyst absent	Oyam North	Abok	Poor	Latrine available	Eats pork	Has good knowledge	Yes
8-12 months	Male	Exotic	Semi-intensive	Cyst absent	Cyst absent	Oyam North	Abok	Poor	Latrine available	Eats pork	Has good knowledge	Yes
8-12 months	Female	Local	Tethering	Cyst absent	Cyst present	Oyam North	Abok	Good	Latrine available	Eats pork	Has good knowledge	Yes
8-12 months	Male	Exotic	Semi-intensive	Cyst absent	Cyst absent	Oyam North	Abok	Good	Latrine available	Eats pork	Has good knowledge	Yes
3-7 months	Female	Local	Semi-intensive	Cyst absent	Cyst present	Oyam North	Abok	Good	Latrine missing	Does not eat pork	Has poor knowledge	No
8-12 months	Female	Local	Tethering	Cyst absent	Cyst absent	Oyam North	Abok	Good	Latrine available	Eats pork	Has good knowledge	Yes
8-12 months	Female	Local	Tethering	Cyst absent	Cyst absent	Oyam North	Abok	Good	Latrine missing	Does not eat pork	Has poor knowledge	No
8-12 months	Female	Local	Tethering	Cyst absent	Cyst absent	Oyam North	Abok	Poor	Latrine available	Eats pork	Has good knowledge	No
8-12 months	Female	Local	Tethering	Cyst absent	Cyst absent	Oyam North	Abok	Good	Latrine missing	Does not eat pork	Has poor knowledge	No
Above 12 months	Male	Exotic	Semi-intensive	Cyst present	Cyst present	Oyam North	Abok	Good	Latrine missing	Does not eat pork	Has poor knowledge	No
8-12 months	Female	Local	Tethering	Cyst absent	Cyst absent	Oyam North	Abok	Good	Latrine missing	Does not eat pork	Has poor knowledge	No
3-7 months	Male	Exotic	Semi-intensive	Cyst present	Cyst present	Oyam North	Abok	Poor	Latrine available	Eats pork	Has good knowledge	Yes
8-12 months	Male	Exotic	Semi-intensive	Cyst absent	Cyst absent	Oyam North	Abok	Poor	Latrine available	Eats pork	Has good knowledge	No
8-12 months	Female	Local	Tethering	Cyst present	Cyst present	Oyam North	Abok	Poor	Latrine available	Eats pork	Has good knowledge	Yes
8-12 months	Female	Local	Tethering	Cyst absent	Cyst absent	Oyam North	Abok	Poor	Latrine available	Eats pork	Has good knowledge	Yes
8-12 months	Female	Local	Tethering	Cyst absent	Cyst absent	Oyam North	Abok	Poor	Latrine available	Eats pork	Has good knowledge	Yes
3-7 months	Male	Exotic	Semi-intensive	Cyst present	Cyst present	Oyam North	Abok	Good	Latrine missing	Does not eat pork	Has poor knowledge	No
8-12 months	Female	Local	Tethering	Cyst absent	Cyst absent	Oyam North	Abok	Good	Latrine available	Eats pork	Has good knowledge	Yes
8-12 months	Female	Local	Tethering	Cyst absent	Cyst absent	Oyam North	Abok	Poor	Latrine missing	Does not eat pork	Has poor knowledge	No
8-12 months	Female	Local	Tethering	Cyst absent	Cyst absent	Oyam North	Abok	Good	Latrine available	Eats pork	Has good knowledge	Yes
8-12 months	Female	Local	Tethering	Cyst absent	Cyst absent	Oyam North	Abok	Good	Latrine available	Eats pork	Has good knowledge	Yes
8-12 months	Female	Local	Tethering	Cyst absent	Cyst absent	Oyam North	Abok	Poor	Latrine available	Eats pork	Has good knowledge	Yes
8-12 months	Female	Local	Tethering	Cyst absent	Cyst absent	Oyam North	Abok	Poor	Latrine available	Eats pork	Has good knowledge	Yes
8-12 months	Female	Local	Tethering	Cyst absent	Cyst absent	Oyam North	Abok	Good	Latrine available	Eats pork	Has good knowledge	Yes
Above 12 months	Male	Exotic	Semi-intensive	Cyst absent	Cyst absent	Oyam North	Abok	Poor	Latrine available	Eats pork	Has good knowledge	No
8-12 months	Female	Local	Tethering	Cyst absent	Cyst absent	Oyam North	Abok	Good	Latrine available	Eats pork	Has good knowledge	Yes
Above 12 months	Male	Exotic	Semi-intensive	Cyst absent	Cyst absent	Oyam North	Abok	Good	Latrine missing	Does not eat pork	Has poor knowledge	No
3-7 months	Female	Local	Semi-intensive	Cyst present	Cyst present	Oyam North	Abok	Good	Latrine available	Eats pork	Has good knowledge	Yes
8-12 months	Male	Exotic	Free range	Cyst absent	Cyst absent	Oyam North	Abok	Poor	Latrine available	Eats pork	Has good knowledge	Yes
8-12 months	Male	Local	Free range	Cyst absent	Cyst absent	Oyam North	Abok	Poor	Latrine available	Eats pork	Has good knowledge	Yes
8-12 months	Male	Exotic	Free range	Cyst absent	Cyst absent	Oyam North	Abok	Poor	Latrine available	Eats pork	Has good knowledge	Yes
3-7 months	Female	Local	Semi-intensive	Cyst present	Cyst present	Oyam North	Abok	Poor	Latrine available	Eats pork	Has good knowledge	Yes
8-12 months	Male	Local	Semi-intensive	Cyst present	Cyst present	Oyam North	Abok	Poor	Latrine available	Eats pork	Has good knowledge	Yes
8-12 months	Female	Local	Tethering	Cyst present	Cyst present	Oyam North	Abok	Poor	Latrine available	Eats pork	Has good knowledge	Yes
8-12 months	Male	Local	Free range	Cyst present	Cyst present	Oyam North	Abok	Poor	Latrine available	Eats pork	Has good knowledge	Yes
8-12 months	Female	Local	Tethering	Cyst present	Cyst present	Oyam North	Abok	Poor	Latrine available	Eats pork	Has good knowledge	Yes
8-12 months	Male	Local	Semi-intensive	Cyst absent	Cyst absent	Oyam North	Abok	Good	Latrine missing	Does not eat pork	Has poor knowledge	No
8-12 months	Female	Local	Tethering	Cyst absent	Cyst absent	Oyam North	Abok	Poor	Latrine available	Eats pork	Has good knowledge	No
8-12 months	Female	Local	Tethering	Cyst present	Cyst present	Oyam North	Abok	Good	Latrine missing	Does not eat pork	Has poor knowledge	No
Above 12 months	Male	Local	Semi-intensive	Cyst absent	Cyst absent	Oyam North	Abok	Poor	Latrine available	Eats pork	Has good knowledge	Yes
3-7 months	Female	Local	Semi-intensive	Cyst present	Cyst present	Oyam North	Abok	Good	Latrine missing	Does not eat pork	Has poor knowledge	No
8-12 months	Male	Local	Semi-intensive	Cyst absent	Cyst absent	Oyam North	Abok	Poor	Latrine available	Eats pork	Has good knowledge	No
3-7 months	Male	Local	Semi-intensive	Cyst present	Cyst present	Oyam North	Abok	Poor	Latrine available	Eats pork	Has good knowledge	No
8-12 months	Female	Local	Tethering	Cyst absent	Cyst absent	Oyam North	Abok	Poor	Latrine available	Eats pork	Has good knowledge	No
8-12 months	Female	Local	Tethering	Cyst present	Cyst present	Oyam North	Abok	Poor	Latrine available	Eats pork	Has good knowledge	No
Above 12 months	Male	Local	Free range	Cyst absent	Cyst absent	Oyam North	Abok	Poor	Latrine available	Eats pork	Has good knowledge	No
Above 12 months	Male	Local	Free range	Cyst absent	Cyst absent	Oyam North	Abok	Poor	Latrine available	Eats pork	Has good knowledge	No
Above 12 months	Male	Local	Free range	Cyst absent	Cyst absent	Oyam North	Abok	Poor	Latrine available	Eats pork	Has good knowledge	Yes
8-12 months	Female	Local	Tethering	Cyst absent	Cyst absent	Oyam North	Abok	Good	Latrine missing	Does not eat pork	Has poor knowledge	Yes
8-12 months	Male	Local	Semi-intensive	Cyst absent	Cyst absent	Oyam North	Abok	Good	Latrine available	Eats pork	Has good knowledge	Yes
8-12 months	Female	Local	Tethering	Cyst absent	Cyst absent	Oyam North	Abok	Poor	Latrine missing	Does not eat pork	Has poor knowledge	No
3-7 months	Male	Local	Semi-intensive	Cyst present	Cyst present	Oyam North	Abok	Poor	Latrine available	Eats pork	Has good knowledge	Yes
3-7 months	Male	Local	Semi-intensive	Cyst present	Cyst present	Oyam North	Abok	Poor	Latrine available	Eats pork	Has good knowledge	Yes
3-7 months	Male	Local	Semi-intensive	Cyst present	Cyst present	Oyam North	Abok	Poor	Latrine available	Eats pork	Has good knowledge	No
3-7 months	Male	Local	Semi-intensive	Cyst present	Cyst present	Oyam North	Abok	Poor	Latrine available	Eats pork	Has good knowledge	No
3-7 months	Male	Local	Semi-intensive	Cyst present	Cyst present	Oyam North	Abok	Poor	Latrine available	Eats pork	Has good knowledge	No
3-7 months	Male	Local	Semi-intensive	Cyst absent	Cyst absent	Oyam North	Abok	Poor	Latrine available	Eats pork	Has good knowledge	No
3-7 months	Male	Local	Semi-intensive	Cyst present	Cyst present	Oyam North	Abok	Good	Latrine available	Eats pork	Has good knowledge	Yes
3-7 months	Male	Local	Semi-intensive	Cyst absent	Cyst absent	Oyam North	Abok	Poor	Latrine available	Eats pork	Has good knowledge	No
8-12 months	Female	Local	Tethering	Cyst present	Cyst present	Oyam North	Abok	Good	Latrine available	Eats pork	Has good knowledge	Yes
Above 12 months	Male	Exotic	Semi-intensive	Cyst absent	Cyst absent	Oyam North	Abok	Good	Latrine missing	Does not eat pork	Has poor knowledge	No
8-12 months	Female	Local	Tethering	Cyst present	Cyst present	Oyam North	Abok	Poor	Latrine available	Eats pork	Has good knowledge	No
Above 12 months	Male	Exotic	Semi-intensive	Cyst absent	Cyst absent	Oyam North	Abok	Good	Latrine missing	Does not eat pork	Has poor knowledge	No
8-12 months	Female	Local	Tethering	Cyst absent	Cyst absent	Oyam North	Abok	Poor	Latrine available	Eats pork	Has good knowledge	No
Above 12 months	Male	Exotic	Semi-intensive	Cyst absent	Cyst absent	Oyam North	Abok	Good	Latrine missing	Does not eat pork	Has poor knowledge	Yes
8-12 months	Female	Local	Tethering	Cyst absent	Cyst absent	Oyam North	Abok	Poor	Latrine available	Eats pork	Has good knowledge	No
8-12 months	Female	Local	Tethering	Cyst absent	Cyst absent	Oyam North	Abok	Good	Latrine missing	Does not eat pork	Has poor knowledge	No
8-12 months	Female	Local	Tethering	Cyst absent	Cyst absent	Oyam North	Abok	Poor	Latrine available	Eats pork	Has good knowledge	No
8-12 months	Female	Local	Tethering	Cyst absent	Cyst absent	Oyam North	Abok	Good	Latrine missing	Does not eat pork	Has poor knowledge	Yes
3-7 months	Female	Local	Free range	Cyst absent	Cyst absent	Oyam North	Abok	Poor	Latrine available	Eats pork	Has good knowledge	No
8-12 months	Female	Local	Tethering	Cyst absent	Cyst absent	Oyam North	Abok	Poor	Latrine available	Eats pork	Has good knowledge	No
3-7 months	Male	Exotic	Free range	Cyst absent	Cyst absent	Oyam North	Abok	Poor	Latrine available	Eats pork	Has good knowledge	No
3-7 months	Male	Exotic	Free range	Cyst present	Cyst present	Oyam North	Abok	Poor	Latrine available	Eats pork	Has good knowledge	No
3-7 months	Male	Exotic	Free range	Cyst absent	Cyst absent	Oyam North	Abok	Poor	Latrine available	Eats pork	Has good knowledge	Yes
8-12 months	Female	Local	Tethering	Cyst present	Cyst present	Oyam North	Abok	Good	Latrine available	Eats pork	Has good knowledge	Yes
8-12 months	Female	Local	Tethering	Cyst absent	Cyst absent	Oyam North	Abok	Good	Latrine missing	Does not eat pork	Has poor knowledge	No
3-7 months	Male	Exotic	Semi-intensive	Cyst present	Cyst present	Oyam North	Abok	Good	Latrine available	Eats pork	Has good knowledge	No
8-12 months	Female	Local	Tethering	Cyst absent	Cyst present	Oyam North	Abok	Good	Latrine missing	Does not eat pork	Has poor knowledge	No
3-7 months	Male	Exotic	Free range	Cyst absent	Cyst present	Oyam North	Abok	Good	Latrine available	Eats pork	Has good knowledge	No
8-12 months	Female	Local	Tethering	Cyst present	Cyst present	Oyam North	Abok	Good	Latrine missing	Does not eat pork	Has poor knowledge	No
3-7 months	Male	Exotic	Semi-intensive	Cyst absent	Cyst absent	Oyam North	Abok	Poor	Latrine available	Eats pork	Has good knowledge	No
8-12 months	Female	Local	Tethering	Cyst present	Cyst present	Oyam North	Abok	Poor	Latrine available	Eats pork	Has good knowledge	No
3-7 months	Male	Exotic	Semi-intensive	Cyst absent	Cyst absent	Oyam North	Abok	Poor	Latrine available	Eats pork	Has good knowledge	No
8-12 months	Female	Local	Tethering	Cyst present	Cyst absent	Oyam North	Abok	Poor	Latrine available	Eats pork	Has good knowledge	No
3-7 months	Male	Exotic	Semi-intensive	Cyst absent	Cyst absent	Oyam North	Abok	Poor	Latrine available	Eats pork	Has good knowledge	No
8-12 months	Female	Local	Tethering	Cyst present	Cyst present	Oyam North	Abok	Good	Latrine available	Eats pork	Has good knowledge	No
Above 12 months	Male	Exotic	Semi-intensive	Cyst absent	Cyst absent	Oyam North	Abok	Poor	Latrine available	Eats pork	Has good knowledge	No
8-12 months	Female	Local	Tethering	Cyst absent	Cyst absent	Oyam North	Abok	Poor	Latrine available	Eats pork	Has good knowledge	No
Above 12 months	Male	Exotic	Semi-intensive	Cyst absent	Cyst absent	Oyam North	Abok	Poor	Latrine available	Eats pork	Has good knowledge	No
8-12 months	Female	Local	Tethering	Cyst absent	Cyst absent	Oyam North	Abok	Poor	Latrine available	Eats pork	Has good knowledge	No
Above 12 months	Male	Exotic	Semi-intensive	Cyst absent	Cyst present	Oyam North	Abok	Good	Latrine available	Eats pork	Has good knowledge	No
8-12 months	Female	Local	Intensive	Cyst absent	Cyst absent	Oyam South	Myene	Good	Latrine missing	Does not eat pork	Has poor knowledge	No
Above 12 months	Male	Exotic	Semi-intensive	Cyst absent	Cyst absent	Oyam South	Myene	Poor	Latrine available	Eats pork	Has good knowledge	No
8-12 months	Female	Local	Tethering	Cyst absent	Cyst absent	Oyam South	Myene	Good	Latrine missing	Does not eat pork	Has poor knowledge	No
8-12 months	Female	Local	Free range	Cyst absent	Cyst absent	Oyam South	Myene	Poor	Latrine available	Eats pork	Has good knowledge	No
8-12 months	Female	Local	Intensive	Cyst absent	Cyst absent	Oyam South	Myene	Good	Latrine missing	Does not eat pork	Has poor knowledge	No
8-12 months	Female	Local	Intensive	Cyst absent	Cyst present	Oyam South	Myene	Poor	Latrine available	Eats pork	Has good knowledge	No
8-12 months	Female	Local	Tethering	Cyst absent	Cyst absent	Oyam South	Myene	Good	Latrine missing	Does not eat pork	Has poor knowledge	No
Above 12 months	Male	Exotic	Semi-intensive	Cyst absent	Cyst absent	Oyam South	Myene	Poor	Latrine available	Eats pork	Has good knowledge	No
3-7 months	Male	Exotic	Semi-intensive	Cyst absent	Cyst absent	Oyam South	Myene	Poor	Latrine available	Eats pork	Has poor knowledge	No
3-7 months	Male	Exotic	Semi-intensive	Cyst absent	Cyst absent	Oyam South	Myene	Poor	Latrine available	Eats pork	Has good knowledge	No
3-7 months	Male	Exotic	Semi-intensive	Cyst absent	Cyst absent	Oyam South	Myene	Poor	Latrine available	Eats pork	Has good knowledge	Yes
3-7 months	Male	Exotic	Semi-intensive	Cyst absent	Cyst absent	Oyam South	Myene	Poor	Latrine available	Eats pork	Has good knowledge	No
8-12 months	Male	Exotic	Semi-intensive	Cyst absent	Cyst absent	Oyam South	Myene	Poor	Latrine available	Eats pork	Has good knowledge	No
8-12 months	Male	Exotic	Semi-intensive	Cyst absent	Cyst absent	Oyam South	Myene	Poor	Latrine available	Eats pork	Has good knowledge	No
8-12 months	Female	Local	Tethering	Cyst absent	Cyst absent	Oyam South	Myene	Poor	Latrine available	Eats pork	Has good knowledge	No
Above 12 months	Male	Exotic	Semi-intensive	Cyst absent	Cyst absent	Oyam South	Myene	Poor	Latrine available	Eats pork	Has good knowledge	No
8-12 months	Female	Local	Tethering	Cyst absent	Cyst absent	Oyam South	Myene	Poor	Latrine available	Eats pork	Has good knowledge	No
Above 12 months	Male	Exotic	Semi-intensive	Cyst present	Cyst present	Oyam South	Myene	Good	Latrine available	Eats pork	Has good knowledge	No
8-12 months	Female	Local	Tethering	Cyst absent	Cyst absent	Oyam South	Myene	Poor	Latrine available	Eats pork	Has good knowledge	No
Above 12 months	Male	Exotic	Semi-intensive	Cyst present	Cyst present	Oyam South	Myene	Good	Latrine available	Eats pork	Has good knowledge	No
8-12 months	Female	Local	Tethering	Cyst absent	Cyst absent	Oyam South	Myene	Poor	Latrine available	Eats pork	Has good knowledge	No
8-12 months	Female	Local	Tethering	Cyst absent	Cyst absent	Oyam South	Myene	Poor	Latrine available	Eats pork	Has good knowledge	No
8-12 months	Female	Local	Tethering	Cyst absent	Cyst absent	Oyam South	Myene	Good	Latrine missing	Does not eat pork	Has poor knowledge	No
8-12 months	Female	Local	Tethering	Cyst absent	Cyst absent	Oyam South	Myene	Poor	Latrine available	Eats pork	Has good knowledge	No
8-12 months	Female	Local	Tethering	Cyst absent	Cyst absent	Oyam South	Myene	Good	Latrine missing	Does not eat pork	Has poor knowledge	No
8-12 months	Female	Local	Tethering	Cyst present	Cyst present	Oyam South	Myene	Poor	Latrine available	Eats pork	Has good knowledge	No
8-12 months	Female	Local	Tethering	Cyst absent	Cyst absent	Oyam South	Myene	Good	Latrine missing	Does not eat pork	Has poor knowledge	No
Above 12 months	Male	Exotic	Semi-intensive	Cyst absent	Cyst absent	Oyam South	Myene	Poor	Latrine available	Eats pork	Has good knowledge	No
8-12 months	Female	Local	Tethering	Cyst absent	Cyst absent	Oyam South	Myene	Good	Latrine missing	Does not eat pork	Has poor knowledge	No
8-12 months	Female	Local	Tethering	Cyst absent	Cyst present	Oyam South	Myene	Poor	Latrine available	Eats pork	Has good knowledge	Yes
8-12 months	Female	Local	Tethering	Cyst absent	Cyst absent	Oyam South	Myene	Good	Latrine missing	Does not eat pork	Has poor knowledge	No
3-7 months	Male	Local	Free range	Cyst absent	Cyst absent	Oyam South	Myene	Poor	Latrine available	Eats pork	Has good knowledge	Yes
3-7 months	Male	Local	Free range	Cyst absent	Cyst absent	Oyam South	Myene	Good	Latrine missing	Does not eat pork	Has poor knowledge	Yes
3-7 months	Male	Exotic	Free range	Cyst present	Cyst present	Oyam South	Myene	Poor	Latrine available	Eats pork	Has good knowledge	No
3-7 months	Male	Local	Free range	Cyst absent	Cyst absent	Oyam South	Myene	Poor	Latrine available	Eats pork	Has good knowledge	Yes
3-7 months	Male	Exotic	Free range	Cyst absent	Cyst absent	Oyam South	Myene	Poor	Latrine available	Eats pork	Has good knowledge	No
3-7 months	Male	Local	Free range	Cyst absent	Cyst absent	Oyam South	Myene	Poor	Latrine available	Eats pork	Has good knowledge	Yes
8-12 months	Female	Local	Tethering	Cyst absent	Cyst absent	Oyam South	Myene	Good	Latrine available	Eats pork	Has good knowledge	No
3-7 months	Male	Exotic	Semi-intensive	Cyst present	Cyst present	Oyam South	Myene	Poor	Latrine available	Eats pork	Has good knowledge	No
8-12 months	Female	Local	Tethering	Cyst absent	Cyst absent	Oyam South	Myene	Poor	Latrine available	Eats pork	Has good knowledge	No
8-12 months	Female	Local	Tethering	Cyst present	Cyst present	Oyam South	Myene	Poor	Latrine available	Eats pork	Has good knowledge	No
Above 12 months	Male	Exotic	Semi-intensive	Cyst absent	Cyst absent	Oyam South	Myene	Poor	Latrine available	Eats pork	Has good knowledge	No
8-12 months	Female	Local	Tethering	Cyst present	Cyst present	Oyam South	Myene	Good	Latrine available	Eats pork	Has good knowledge	No
3-7 months	Female	Local	Free range	Cyst absent	Cyst absent	Oyam South	Myene	Poor	Latrine available	Eats pork	Has good knowledge	No
3-7 months	Male	Exotic	Semi-intensive	Cyst present	Cyst present	Oyam South	Myene	Good	Latrine available	Eats pork	Has good knowledge	Yes
3-7 months	Male	Exotic	Semi-intensive	Cyst absent	Cyst absent	Oyam South	Myene	Poor	Latrine available	Eats pork	Has good knowledge	No
3-7 months	Male	Exotic	Semi-intensive	Cyst absent	Cyst absent	Oyam South	Myene	Good	Latrine missing	Does not eat pork	Has poor knowledge	No
3-7 months	Male	Exotic	Semi-intensive	Cyst absent	Cyst absent	Oyam South	Myene	Good	Latrine available	Eats pork	Has good knowledge	Yes
8-12 months	Female	Local	Tethering	Cyst absent	Cyst absent	Oyam South	Myene	Good	Latrine missing	Does not eat pork	Has poor knowledge	Yes
8-12 months	Female	Local	Tethering	Cyst present	Cyst present	Oyam South	Myene	Good	Latrine available	Eats pork	Has good knowledge	No
8-12 months	Female	Local	Tethering	Cyst absent	Cyst absent	Oyam South	Myene	Good	Latrine missing	Does not eat pork	Has poor knowledge	Yes
8-12 months	Female	Local	Tethering	Cyst absent	Cyst absent	Oyam South	Myene	Good	Latrine available	Eats pork	Has good knowledge	No
3-7 months	Male	Exotic	Semi-intensive	Cyst absent	Cyst absent	Oyam South	Myene	Poor	Latrine available	Eats pork	Has good knowledge	Yes
8-12 months	Female	Local	Tethering	Cyst absent	Cyst absent	Oyam South	Myene	Good	Latrine available	Eats pork	Has good knowledge	Yes
Above 12 months	Male	Exotic	Semi-intensive	Cyst absent	Cyst absent	Oyam South	Myene	Poor	Latrine available	Eats pork	Has good knowledge	No
8-12 months	Female	Local	Tethering	Cyst present	Cyst present	Oyam South	Myene	Good	Latrine available	Eats pork	Has good knowledge	Yes
3-7 months	Male	Exotic	Semi-intensive	Cyst absent	Cyst present	Oyam South	Myene	Poor	Latrine available	Eats pork	Has good knowledge	Yes
8-12 months	Female	Local	Semi-intensive	Cyst present	Cyst present	Oyam South	Myene	Poor	Latrine available	Eats pork	Has good knowledge	No
Above 12 months	Male	Exotic	Semi-intensive	Cyst present	Cyst present	Oyam South	Myene	Good	Latrine missing	Does not eat pork	Has poor knowledge	Yes
8-12 months	Female	Local	Tethering	Cyst absent	Cyst absent	Oyam South	Myene	Poor	Latrine available	Eats pork	Has good knowledge	No
Above 12 months	Male	Exotic	Semi-intensive	Cyst present	Cyst present	Oyam South	Myene	Poor	Latrine available	Eats pork	Has good knowledge	No
8-12 months	Female	Local	Tethering	Cyst absent	Cyst absent	Oyam South	Myene	Poor	Latrine available	Eats pork	Has good knowledge	No
Above 12 months	Male	Exotic	Semi-intensive	Cyst present	Cyst present	Oyam South	Myene	Poor	Latrine available	Eats pork	Has good knowledge	No
8-12 months	Female	Local	Tethering	Cyst present	Cyst present	Oyam South	Myene	Good	Latrine available	Eats pork	Has good knowledge	Yes
3-7 months	Male	Exotic	Free range	Cyst absent	Cyst absent	Oyam South	Myene	Poor	Latrine available	Eats pork	Has good knowledge	Yes
8-12 months	Female	Local	Tethering	Cyst present	Cyst present	Oyam South	Myene	Good	Latrine available	Eats pork	Has good knowledge	Yes
3-7 months	Male	Exotic	Semi-intensive	Cyst present	Cyst present	Oyam South	Myene	Good	Latrine available	Eats pork	Has good knowledge	Yes
3-7 months	Male	Exotic	Semi-intensive	Cyst absent	Cyst absent	Oyam South	Myene	Good	Latrine available	Eats pork	Has good knowledge	No
3-7 months	Male	Exotic	Semi-intensive	Cyst present	Cyst present	Oyam South	Myene	Good	Latrine available	Eats pork	Has good knowledge	No
8-12 months	Female	Local	Tethering	Cyst absent	Cyst absent	Oyam South	Myene	Good	Latrine available	Eats pork	Has good knowledge	No
3-7 months	Male	Exotic	Semi-intensive	Cyst present	Cyst present	Oyam South	Loro	Poor	Latrine available	Eats pork	Has good knowledge	No
8-12 months	Female	Local	Tethering	Cyst absent	Cyst absent	Oyam South	Loro	Good	Latrine available	Eats pork	Has good knowledge	Yes
8-12 months	Female	Local	Tethering	Cyst absent	Cyst absent	Oyam South	Loro	Good	Latrine missing	Does not eat pork	Has poor knowledge	No
8-12 months	Female	Local	Tethering	Cyst absent	Cyst absent	Oyam South	Loro	Good	Latrine available	Eats pork	Has good knowledge	Yes
8-12 months	Female	Local	Tethering	Cyst absent	Cyst absent	Oyam South	Loro	Good	Latrine missing	Does not eat pork	Has poor knowledge	No
8-12 months	Female	Local	Tethering	Cyst absent	Cyst absent	Oyam South	Loro	Good	Latrine available	Eats pork	Has good knowledge	No
8-12 months	Female	Local	Tethering	Cyst present	Cyst present	Oyam South	Loro	Poor	Latrine missing	Does not eat pork	Has poor knowledge	No
3-7 months	Male	Local	Free range	Cyst absent	Cyst absent	Oyam South	Loro	Good	Latrine available	Eats pork	Has good knowledge	Yes
3-7 months	Male	Local	Free range	Cyst absent	Cyst absent	Oyam South	Loro	Poor	Latrine available	Eats pork	Has good knowledge	No
3-7 months	Male	Exotic	Free range	Cyst absent	Cyst present	Oyam South	Loro	Poor	Latrine available	Eats pork	Has good knowledge	Yes
3-7 months	Male	Exotic	Free range	Cyst absent	Cyst absent	Oyam South	Loro	Poor	Latrine available	Eats pork	Has good knowledge	No
3-7 months	Male	Exotic	Free range	Cyst absent	Cyst present	Oyam South	Loro	Poor	Latrine available	Eats pork	Has good knowledge	Yes
3-7 months	Male	Local	Free range	Cyst absent	Cyst present	Oyam South	Loro	Poor	Latrine available	Eats pork	Has good knowledge	No
3-7 months	Male	Exotic	Semi-intensive	Cyst present	Cyst present	Oyam South	Loro	Poor	Latrine available	Eats pork	Has good knowledge	Yes
8-12 months	Female	Local	Tethering	Cyst present	Cyst present	Oyam South	Loro	Poor	Latrine available	Eats pork	Has good knowledge	No
3-7 months	Male	Exotic	Free range	Cyst absent	Cyst absent	Oyam South	Loro	Good	Latrine available	Eats pork	Has good knowledge	Yes
8-12 months	Female	Local	Tethering	Cyst present	Cyst present	Oyam South	Loro	Poor	Latrine available	Eats pork	Has good knowledge	Yes
3-7 months	Female	Local	Free range	Cyst absent	Cyst absent	Oyam South	Loro	Good	Latrine available	Eats pork	Has good knowledge	Yes
8-12 months	Male	Exotic	Semi-intensive	Cyst present	Cyst present	Oyam South	Loro	Poor	Latrine available	Eats pork	Has good knowledge	No
8-12 months	Male	Exotic	Semi-intensive	Cyst absent	Cyst absent	Oyam South	Loro	Poor	Latrine available	Eats pork	Has good knowledge	Yes
3-7 months	Female	Local	Free range	Cyst absent	Cyst absent	Oyam South	Loro	Poor	Latrine available	Eats pork	Has good knowledge	No
3-7 months	Female	Local	Free range	Cyst absent	Cyst absent	Oyam South	Loro	Poor	Latrine available	Eats pork	Has good knowledge	No
8-12 months	Female	Local	Tethering	Cyst absent	Cyst present	Oyam South	Loro	Poor	Latrine available	Eats pork	Has good knowledge	No
Above 12 months	Male	Local	Semi-intensive	Cyst present	Cyst present	Oyam South	Loro	Poor	Latrine available	Eats pork	Has good knowledge	No
8-12 months	Female	Exotic	Tethering	Cyst present	Cyst present	Oyam South	Loro	Poor	Latrine available	Eats pork	Has good knowledge	No
3-7 months	Female	Local	Free range	Cyst absent	Cyst absent	Oyam South	Loro	Good	Latrine available	Eats pork	Has good knowledge	No
3-7 months	Female	Local	Free range	Cyst absent	Cyst absent	Oyam South	Loro	Poor	Latrine available	Eats pork	Has good knowledge	Yes
3-7 months	Female	Local	Semi-intensive	Cyst present	Cyst present	Oyam South	Loro	Good	Latrine available	Eats pork	Has good knowledge	Yes
3-7 months	Male	Exotic	Semi-intensive	Cyst present	Cyst present	Oyam South	Loro	Poor	Latrine available	Eats pork	Has good knowledge	Yes
8-12 months	Female	Local	Tethering	Cyst absent	Cyst absent	Oyam South	Loro	Good	Latrine available	Eats pork	Has good knowledge	No
3-7 months	Female	Exotic	Free range	Cyst present	Cyst present	Oyam South	Loro	Poor	Latrine available	Eats pork	Has good knowledge	No
3-7 months	Female	Exotic	Free range	Cyst absent	Cyst present	Oyam South	Loro	Poor	Latrine available	Eats pork	Has good knowledge	No
8-12 months	Female	Local	Tethering	Cyst present	Cyst present	Oyam South	Loro	Poor	Latrine available	Eats pork	Has good knowledge	No
Above 12 months	Male	Exotic	Semi-intensive	Cyst absent	Cyst absent	Oyam South	Loro	Poor	Latrine available	Eats pork	Has good knowledge	Yes
8-12 months	Female	Local	Tethering	Cyst absent	Cyst absent	Oyam South	Loro	Poor	Latrine available	Eats pork	Has good knowledge	No
Above 12 months	Male	Exotic	Semi-intensive	Cyst absent	Cyst absent	Oyam South	Loro	Poor	Latrine available	Eats pork	Has good knowledge	No
8-12 months	Female	Local	Tethering	Cyst absent	Cyst absent	Oyam South	Loro	Poor	Latrine available	Eats pork	Has good knowledge	No
Above 12 months	Male	Exotic	Semi-intensive	Cyst absent	Cyst absent	Oyam South	Loro	Good	Latrine missing	Eats pork	Has good knowledge	No
8-12 months	Female	Local	Tethering	Cyst absent	Cyst absent	Oyam South	Loro	Poor	Latrine available	Eats pork	Has good knowledge	No
Above 12 months	Male	Exotic	Semi-intensive	Cyst absent	Cyst absent	Oyam South	Loro	Good	Latrine missing	Eats pork	Has good knowledge	No
8-12 months	Female	Local	Tethering	Cyst absent	Cyst absent	Oyam South	Loro	Poor	Latrine available	Eats pork	Has good knowledge	No
3-7 months	Male	Exotic	Semi-intensive	Cyst present	Cyst present	Oyam South	Loro	Good	Latrine missing	Eats pork	Has good knowledge	Yes
8-12 months	Female	Local	Tethering	Cyst absent	Cyst absent	Oyam South	Loro	Poor	Latrine available	Eats pork	Has good knowledge	Yes
8-12 months	Female	Local	Tethering	Cyst present	Cyst present	Oyam South	Loro	Good	Latrine missing	Eats pork	Has good knowledge	Yes
3-7 months	Male	Exotic	Semi-intensive	Cyst absent	Cyst absent	Oyam South	Loro	Poor	Latrine available	Eats pork	Has good knowledge	No
3-7 months	Male	Exotic	Semi-intensive	Cyst present	Cyst present	Oyam South	Loro	Good	Latrine missing	Eats pork	Has good knowledge	No
3-7 months	Male	Exotic	Semi-intensive	Cyst absent	Cyst present	Oyam South	Loro	Poor	Latrine available	Eats pork	Has good knowledge	Yes
3-7 months	Male	Local	Semi-intensive	Cyst present	Cyst present	Oyam South	Loro	Poor	Latrine available	Eats pork	Has good knowledge	Yes
Above 12 months	Male	Local	Semi-intensive	Cyst present	Cyst present	Oyam South	Loro	Poor	Latrine available	Eats pork	Has good knowledge	Yes
3-7 months	Male	Local	Semi-intensive	Cyst absent	Cyst absent	Oyam South	Loro	Good	Latrine missing	Eats pork	Has good knowledge	No
3-7 months	Male	Local	Semi-intensive	Cyst present	Cyst present	Oyam South	Loro	Poor	Latrine available	Eats pork	Has good knowledge	No
8-12 months	Female	Local	Tethering	Cyst absent	Cyst absent	Oyam South	Loro	Good	Latrine available	Eats pork	Has good knowledge	Yes
8-12 months	Male	Local	Semi-intensive	Cyst present	Cyst present	Oyam South	Loro	Good	Latrine available	Eats pork	Has good knowledge	Yes
8-12 months	Female	Local	Tethering	Cyst present	Cyst present	Oyam South	Loro	Good	Latrine available	Eats pork	Has good knowledge	Yes
3-7 months	Male	Local	Semi-intensive	Cyst present	Cyst present	Oyam South	Loro	Good	Latrine available	Eats pork	Has good knowledge	Yes
8-12 months	Female	Exotic	Tethering	Cyst present	Cyst present	Oyam South	Loro	Good	Latrine missing	Does not eat pork	Has poor knowledge	Yes
3-7 months	Male	Local	Semi-intensive	Cyst absent	Cyst present	Oyam South	Loro	Poor	Latrine available	Eats pork	Has good knowledge	No
8-12 months	Female	Local	Tethering	Cyst present	Cyst present	Oyam South	Loro	Good	Latrine missing	Does not eat pork	Has poor knowledge	Yes
8-12 months	Female	Local	Tethering	Cyst absent	Cyst absent	Oyam South	Loro	Poor	Latrine available	Eats pork	Has good knowledge	No
3-7 months	Male	Exotic	Semi-intensive	Cyst present	Cyst present	Oyam South	Loro	Good	Latrine missing	Does not eat pork	Has poor knowledge	Yes
3-7 months	Female	Local	Free range	Cyst absent	Cyst absent	Oyam South	Loro	Good	Latrine missing	Does not eat pork	Has poor knowledge	Yes
8-12 months	Female	Local	Semi-intensive	Cyst present	Cyst present	Oyam South	Loro	Good	Latrine missing	Does not eat pork	Has poor knowledge	No
8-12 months	Female	Local	Tethering	Cyst absent	Cyst absent	Oyam South	Loro	Poor	Latrine available	Eats pork	Has good knowledge	No
3-7 months	Female	Local	Free range	Cyst absent	Cyst absent	Oyam South	Loro	Good	Latrine missing	Does not eat pork	Has poor knowledge	Yes
8-12 months	Female	Local	Tethering	Cyst absent	Cyst present	Oyam South	Loro	Poor	Latrine available	Eats pork	Has good knowledge	No
3-7 months	Female	Local	Free range	Cyst absent	Cyst absent	Oyam South	Loro	Good	Latrine missing	Does not eat pork	Has poor knowledge	No
3-7 months	Female	Local	Free range	Cyst absent	Cyst absent	Oyam South	Loro	Poor	Latrine available	Eats pork	Has good knowledge	Yes
8-12 months	Male	Local	Semi-intensive	Cyst absent	Cyst absent	Oyam South	Loro	Poor	Latrine available	Eats pork	Has good knowledge	No
3-7 months	Female	Local	Free range	Cyst absent	Cyst absent	Oyam South	Loro	Poor	Latrine available	Eats pork	Has good knowledge	Yes
3-7 months	Female	Local	Free range	Cyst present	Cyst present	Oyam South	Loro	Good	Latrine available	Eats pork	Has good knowledge	Yes
3-7 months	Female	Local	Free range	Cyst absent	Cyst absent	Oyam South	Loro	Poor	Latrine available	Eats pork	Has good knowledge	No
3-7 months	Female	Local	Free range	Cyst present	Cyst present	Oyam South	Loro	Good	Latrine available	Eats pork	Has good knowledge	No
3-7 months	Female	Local	Free range	Cyst absent	Cyst absent	Oyam South	Loro	Poor	Latrine available	Eats pork	Has good knowledge	No
8-12 months	Female	Local	Tethering	Cyst present	Cyst present	Oyam South	Loro	Good	Latrine available	Eats pork	Has good knowledge	Yes
8-12 months	Female	Local	Tethering	Cyst absent	Cyst absent	Oyam South	Loro	Poor	Latrine available	Eats pork	Has good knowledge	No
3-7 months	Female	Local	Free range	Cyst absent	Cyst absent	Oyam South	Loro	Poor	Latrine available	Eats pork	Has good knowledge	No
8-12 months	Female	Local	Tethering	Cyst absent	Cyst absent	Oyam South	Loro	Poor	Latrine available	Eats pork	Has good knowledge	Yes
3-7 months	Female	Local	Free range	Cyst absent	Cyst absent	Oyam South	Loro	Poor	Latrine available	Eats pork	Has good knowledge	No
8-12 months	Female	Local	Tethering	Cyst absent	Cyst absent	Oyam South	Loro	Poor	Latrine available	Eats pork	Has good knowledge	No
3-7 months	Male	Exotic	Semi-intensive	Cyst present	Cyst present	Oyam South	Loro	Poor	Latrine available	Eats pork	Has good knowledge	No
8-12 months	Female	Local	Tethering	Cyst absent	Cyst absent	Oyam South	Loro	Poor	Latrine available	Eats pork	Has good knowledge	No
8-12 months	Female	Local	Tethering	Cyst absent	Cyst absent	Oyam South	Loro	Poor	Latrine available	Eats pork	Has good knowledge	No
8-12 months	Female	Local	Tethering	Cyst absent	Cyst present	Oyam South	Loro	Good	Latrine available	Eats pork	Has good knowledge	Yes
8-12 months	Female	Local	Tethering	Cyst absent	Cyst absent	Oyam South	Loro	Good	Latrine available	Eats pork	Has good knowledge	Yes
Above 12 months	Male	Exotic	Semi-intensive	Cyst absent	Cyst absent	Oyam South	Loro	Poor	Latrine available	Eats pork	Has good knowledge	No
8-12 months	Female	Local	Tethering	Cyst present	Cyst present	Oyam South	Loro	Poor	Latrine available	Eats pork	Has good knowledge	No
3-7 months	Male	Exotic	Semi-intensive	Cyst absent	Cyst absent	Oyam South	Loro	Poor	Latrine available	Eats pork	Has good knowledge	No
8-12 months	Female	Local	Tethering	Cyst absent	Cyst absent	Oyam South	Loro	Poor	Latrine available	Eats pork	Has good knowledge	No
3-7 months	Male	Exotic	Semi-intensive	Cyst present	Cyst present	Oyam South	Loro	Good	Latrine missing	Does not eat pork	Has poor knowledge	Yes
8-12 months	Female	Local	Tethering	Cyst absent	Cyst absent	Oyam South	Loro	Poor	Latrine available	Eats pork	Has good knowledge	No
8-12 months	Male	Exotic	Semi-intensive	Cyst absent	Cyst present	Oyam South	Loro	Poor	Latrine missing	Does not eat pork	Has poor knowledge	No
8-12 months	Female	Local	Tethering	Cyst present	Cyst present	Oyam South	Loro	Good	Latrine available	Eats pork	Has good knowledge	Yes
8-12 months	Male	Exotic	Semi-intensive	Cyst absent	Cyst absent	Oyam South	Loro	Good	Latrine missing	Does not eat pork	Has poor knowledge	No
8-12 months	Male	Exotic	Semi-intensive	Cyst absent	Cyst absent	Oyam South	Loro	Poor	Latrine available	Eats pork	Has good knowledge	Yes
8-12 months	Female	Local	Tethering	Cyst absent	Cyst absent	Oyam South	Loro	Poor	Latrine available	Eats pork	Has good knowledge	No
8-12 months	Male	Exotic	Semi-intensive	Cyst absent	Cyst absent	Oyam South	Loro	Poor	Latrine available	Eats pork	Has good knowledge	No
8-12 months	Female	Local	Tethering	Cyst present	Cyst present	Oyam South	Loro	Poor	Latrine available	Eats pork	Has good knowledge	No
3-7 months	Male	Exotic	Semi-intensive	Cyst present	Cyst present	Oyam South	Loro	Good	Latrine available	Eats pork	Has good knowledge	Yes
8-12 months	Female	Local	Tethering	Cyst present	Cyst present	Oyam South	Loro	Poor	Latrine available	Eats pork	Has good knowledge	No
3-7 months	Male	Exotic	Semi-intensive	Cyst absent	Cyst absent	Oyam South	Loro	Poor	Latrine available	Eats pork	Has good knowledge	No
8-12 months	Female	Local	Tethering	Cyst present	Cyst present	Oyam South	Loro	Good	Latrine available	Eats pork	Has good knowledge	Yes
3-7 months	Male	Exotic	Semi-intensive	Cyst absent	Cyst absent	Oyam South	Loro	Poor	Latrine available	Eats pork	Has good knowledge	No
8-12 months	Female	Local	Tethering	Cyst present	Cyst present	Oyam South	Loro	Good	Latrine available	Eats pork	Has good knowledge	Yes
Above 12 months	Male	Exotic	Semi-intensive	Cyst absent	Cyst absent	Oyam South	Loro	Poor	Latrine available	Eats pork	Has good knowledge	No
8-12 months	Female	Local	Tethering	Cyst present	Cyst present	Oyam South	Loro	Good	Latrine missing	Eats pork	Has good knowledge	Yes
3-7 months	Male	Exotic	Semi-intensive	Cyst absent	Cyst absent	Oyam South	Loro	Good	Latrine available	Eats pork	Has good knowledge	No
3-7 months	Female	Local	Tethering	Cyst present	Cyst present	Oyam South	Loro	Poor	Latrine available	Eats pork	Has good knowledge	Yes
Above 12 months	Male	Exotic	Semi-intensive	Cyst absent	Cyst absent	Oyam South	Loro	Poor	Latrine available	Eats pork	Has good knowledge	No
8-12 months	Female	Local	Tethering	Cyst absent	Cyst absent	Oyam South	Loro	Good	Latrine available	Eats pork	Has good knowledge	No
3-7 months	Male	Local	Semi-intensive	Cyst present	Cyst present	Oyam South	Loro	Good	Latrine available	Eats pork	Has good knowledge	No
8-12 months	Female	Local	Tethering	Cyst present	Cyst present	Oyam South	Loro	Good	Latrine missing	Eats pork	Has good knowledge	No
3-7 months	Male	Exotic	Semi-intensive	Cyst present	Cyst present	Oyam South	Loro	Good	Latrine available	Eats pork	Has good knowledge	No
3-7 months	Female	Local	Free range	Cyst absent	Cyst present	Oyam South	Loro	Poor	Latrine available	Eats pork	Has good knowledge	No
Above 12 months	Male	Local	Semi-intensive	Cyst present	Cyst present	Oyam South	Loro	Good	Latrine missing	Eats pork	Has good knowledge	No
3-7 months	Male	Exotic	Semi-intensive	Cyst absent	Cyst absent	Oyam South	Loro	Good	Latrine available	Eats pork	Has good knowledge	Yes
3-7 months	Male	Exotic	Semi-intensive	Cyst absent	Cyst absent	Oyam South	Loro	Poor	Latrine available	Eats pork	Has good knowledge	No
3-7 months	Male	Local	Semi-intensive	Cyst absent	Cyst absent	Oyam South	Loro	Good	Latrine missing	Does not eat pork	Has poor knowledge	No
3-7 months	Female	Local	Tethering	Cyst absent	Cyst present	Oyam South	Loro	Good	Latrine missing	Does not eat pork	Has poor knowledge	Yes
3-7 months	Female	Local	Free range	Cyst absent	Cyst absent	Oyam South	Loro	Poor	Latrine available	Eats pork	Has good knowledge	Yes
